# Supplementary material for: Discovery of SD-965 as a Potent, Selective, and Efficacious STAT3 PROTAC Degrader
Source: J Med Chem. 2026 Mar 23;69(7):8364–87. doi: 10.1021/acs.jmedchem.5c03767 (PMC13071879; doi:10.1021/acs.jmedchem.5c03767)
Supplement: Supplementary file 2 [file jm5c03767_si_002.csv]

Compound	Smiles	HiBiT DC50 (æM)	HiBiT Dmax	IC50 in SU-DHL-1(nM)	IC50 in MOLM-16(nM)
12	O=P(O)(O)C(F)(F)C(C=C1)=CC2=C1SC(C(N[C@@H]3C(N4[C@@H](CC[C@@H]4CCN(C(CC(N5C[C@H]6N(C7=CC=C(C(N([C@H]8CCC(NC8=O)=O)C9)=O)C9=C7OC6)CC5)=O)=O)C3)C(N[C@H](C(NC(C%10=CC=CC=C%10)C%11=CC=CC=C%11)=O)CCC(N)=O)=O)=O)=O)=C2	4.3 ñ 0.7	40
13	O=P(O)(O)C(F)(F)C(C=C1)=CC2=C1SC(C(N[C@@H](C3)C(N4[C@@H](CC[C@@H]4CCN3C(CCC(N5CCN6C7=CC=C8C(N(CC8=C7OC[C@H]6C5)[C@@H]9C(NC(CC9)=O)=O)=O)=O)=O)C(N[C@H](C(NC(C%10=CC=CC=C%10)C%11=CC=CC=C%11)=O)CCC(N)=O)=O)=O)=O)=C2	1.8 ñ 1.0	60
14	O=P(O)(O)C(F)(F)C(C=C1)=CC2=C1SC(C(N[C@@H](C3)C(N4[C@@H](CC[C@@H]4CCN3C(CCCC(N5C[C@H]6N(C7=CC=C(C(N([C@H]8CCC(NC8=O)=O)C9)=O)C9=C7OC6)CC5)=O)=O)C(N[C@H](C(NC(C%10=CC=CC=C%10)C%11=CC=CC=C%11)=O)CCC(N)=O)=O)=O)=O)=C2	1.2 ñ 0.4	70
15	O=P(O)(O)C(F)(F)C(C=C1)=CC2=C1SC(C(N[C@@H]3C(N4[C@@H](CC[C@@H]4CCN(C(CCCCC(N5CCN6C7=CC=C8C(N(CC8=C7OC[C@H]6C5)[C@@H]9C(NC(CC9)=O)=O)=O)=O)=O)C3)C(N[C@H](C(NC(C%10=CC=CC=C%10)C%11=CC=CC=C%11)=O)CCC(N)=O)=O)=O)=O)=C2	0.9 ñ 0.4	75
16	O=P(O)(O)C(F)(F)C(C=C1)=CC2=C1SC(C(N[C@@H]3C(N4[C@@H](CC[C@@H]4CCN(C(CCCCCC(N5C[C@H]6N(C7=CC=C(C(N([C@H]8CCC(NC8=O)=O)C9)=O)C9=C7OC6)CC5)=O)=O)C3)C(N[C@H](C(NC(C%10=CC=CC=C%10)C%11=CC=CC=C%11)=O)CCC(N)=O)=O)=O)=O)=C2	1.7 ñ 0.83	60
17	O=P(O)(O)C(F)(F)C(C=C1)=CC2=C1SC(C(N[C@H]3CN(C(CCCCC(N4C[C@H]5N(C6=CC=C(C(N([C@H]7CCC(NC7=O)=O)C8)=O)C8=C6OC5)CC4)=O)=O)CC[C@@H]9N([C@H](C(N[C@H](C(NCC%10=CC=CC=C%10)=O)CCC(N)=O)=O)CC9)C3=O)=O)=C2	0.38 ñ 0.21	90
18	O=P(O)(O)C(F)(F)C(C=C1)=CC2=C1SC(C(N[C@H]3CN(C(CCCCC(N4C[C@H]5N(C6=CC=C(C(N([C@H]7CCC(NC7=O)=O)C8)=O)C8=C6OC5)CC4)=O)=O)CC[C@@H]9N([C@H](C(N[C@H](C(NCC%10=CC=C(C=C%10)S(=O)(C)=O)=O)CCC(N)=O)=O)CC9)C3=O)=O)=C2	0.083 ñ 0.042	90
19	O=P(O)(O)C(F)(F)C(C=C1)=CC2=C1SC(C(N[C@H]3CN(C(CCCCC(N4C[C@H]5N(C6=CC=C(C(N([C@H]7CCC(NC7=O)=O)C8)=O)C8=C6OC5)CC4)=O)=O)CC[C@@H]9N([C@H](C(N[C@H](C(NCC%10=CC=C(C=C%10)Cl)=O)CCC(N)=O)=O)CC9)C3=O)=O)=C2	0.95 ñ 0.18	85
20	O=P(O)(O)C(F)(F)C(C=C1)=CC2=C1SC(C(N[C@H]3CN(C(CCCCC(N4C[C@H]5N(C6=CC=C(C(N([C@H]7CCC(NC7=O)=O)C8)=O)C8=C6OC5)CC4)=O)=O)CC[C@@H]9N([C@H](C(N[C@H](C(NCC%10=CC=C(C=C%10)F)=O)CCC(N)=O)=O)CC9)C3=O)=O)=C2	1.2 ñ 0.48	70
21	O=P(O)(O)C(F)(F)C(C=C1)=CC2=C1SC(C(N[C@H]3CN(C(CCCCC(N4C[C@H]5N(C6=CC=C(C(N([C@H]7CCC(NC7=O)=O)C8)=O)C8=C6OC5)CC4)=O)=O)CC[C@@H]9N([C@H](C(N[C@H](C(NCC%10=CC=C(C=C%10)N(C)C)=O)CCC(N)=O)=O)CC9)C3=O)=O)=C2	1.1 ñ 0.28	80
22	O=C1N([C@H]2CCC(NC2=O)=O)CC3=C4C(N5[C@@H](CO4)CN(C(CCCCC(N6C[C@H](NC(C7=CC(C=C(C(F)(F)P(O)(O)=O)C=C8)=C8S7)=O)C(N([C@H](C(N[C@H](C(N(C)CC9=CC=C(S(=O)(C)=O)C=C9)=O)CCC(N)=O)=O)CC%10)[C@H]%10CC6)=O)=O)=O)CC5)=CC=C31	>5	10
23	O=C1N([C@H]2CCC(NC2=O)=O)CC3=C4C(N5[C@@H](CO4)CN(C(CCCCC(N6C[C@H](NC(C7=CC(C=C(C(F)(F)P(O)(O)=O)C=C8)=C8S7)=O)C(N([C@H](C(N[C@H](COC9=CC=CC=C9)CCC(N)=O)=O)CC%10)[C@H]%10CC6)=O)=O)=O)CC5)=CC=C31	0.20 ñ 0.11	90
24	O=C1N([C@H]2CCC(NC2=O)=O)CC3=C4C(N5[C@@H](CO4)CN(C(CCCCC(N6C[C@H](NC(C7=CC(C=C(C(F)(F)P(O)(O)=O)C=C8)=C8S7)=O)C(N([C@H](C(N[C@H](COC9=C(S(=O)(C)=O)C=CC=C9)CCC(N)=O)=O)CC%10)[C@H]%10CC6)=O)=O)=O)CC5)=CC=C31	0.16 ñ 0.10	90
25	O=C1N([C@H]2CCC(NC2=O)=O)CC3=C4C(N5[C@@H](CO4)CN(C(CCCCC(N6C[C@H](NC(C7=CC(C=C(C(F)(F)P(O)(O)=O)C=C8)=C8S7)=O)C(N([C@H](C(N[C@H](COC9=CC(S(=O)(C)=O)=CC=C9)CCC(N)=O)=O)CC%10)[C@H]%10CC6)=O)=O)=O)CC5)=CC=C31	0.049 ñ 0.020	92	181 ñ 36	0.3 ñ 0.1
26	O=C1N([C@H]2CCC(NC2=O)=O)CC3=C4C(N5[C@@H](CO4)CN(C(CCCCC(N6C[C@H](NC(C7=CC(C=C(C(F)(F)P(O)(O)=O)C=C8)=C8S7)=O)C(N([C@H](C(N[C@H](COC9=CC=C(S(=O)(C)=O)C=C9)CCC(N)=O)=O)CC%10)[C@H]%10CC6)=O)=O)=O)CC5)=CC=C31	0.85 ñ 0.31	80
27	O=C1N([C@H]2CCC(NC2=O)=O)CC3=C4C(N5[C@@H](CO4)CN(C(CCCCC(N6C[C@H](NC(C7=CC(C=C(C(P(O)(O)=O)=O)C=C8)=C8N7)=O)C(N([C@H](C(N[C@H](COC9=CC(S(=O)(C)=O)=CC=C9)CCC(N)=O)=O)CC%10)[C@H]%10CC6)=O)=O)=O)CC5)=CC=C31	0.14 ñ 0.089	85	260 ñ 63	1.3 ñ 0.2
28	O=C1[C@@H](NC(C2=CC(C=C(C(P(O)(O)=O)=O)C=C3)=C3N2)=O)CN(C(CCCCC(N4CC5=C(C=C6C(N(C(C6=C5)=O)C7C(NC(CC7)=O)=O)=O)C4)=O)=O)CC[C@@H]8N1[C@H](C(N[C@H](COC9=CC(S(=O)(C)=O)=CC=C9)CCC(N)=O)=O)CC8	>5	0
29	O=C1[C@@H](NC(C2=CC(C=C(C(P(O)(O)=O)=O)C=C3)=C3N2)=O)CN(C(CCCCC(N4CC5=C(C=C6C(N(CC6=C5)C7C(NC(CC7)=O)=O)=O)C4)=O)=O)CC[C@@H]8N1[C@H](C(N[C@H](COC9=CC(S(=O)(C)=O)=CC=C9)CCC(N)=O)=O)CC8	>5	10
30	O=P(O)(O)C(C(C=C1)=CC2=C1NC(C(N[C@H]3CN(C(CCCCC(N4CCC5(COC6=C7CN(C(C7=CC=C56)=O)[C@@H]8C(NC(CC8)=O)=O)CC4)=O)=O)CC[C@@H]9N([C@H](C(N[C@H](COC%10=CC(S(=O)(C)=O)=CC=C%10)CCC(N)=O)=O)CC9)C3=O)=O)=C2)=O	3.3 ñ 1.6	45
31	O=P(O)(O)C(C(C=C1)=CC2=C1NC(C(N[C@H]3CN(C(CCCCC(N(CC4)CCC4C5=C6C(N(C7C(NC(CC7)=O)=O)C(N6C)=O)=CC=C5)=O)=O)CC[C@@H]8N([C@H](C(N[C@H](COC9=CC(S(=O)(C)=O)=CC=C9)CCC(N)=O)=O)CC8)C3=O)=O)=C2)=O	0.42 ñ 0.26	90	2147 ñ 312	45 ñ12
32	O=P(O)(O)C(C(C=C1)=CC2=C1NC(C(N[C@H]3CN(C(CCCCC(N(CC4)CCN4C5=C6C(N(C7C(NC(CC7)=O)=O)C(N6C)=O)=CC=C5)=O)=O)CC[C@@H]8N([C@H](C(N[C@H](COC9=CC(S(=O)(C)=O)=CC=C9)CCC(N)=O)=O)CC8)C3=O)=O)=C2)=O	0.19 ñ 0.09	95	574 ñ 81	14.4 ñ 2.4
33	O=C1[C@@H](NC(C2=CC(C=C(C(P(O)(O)=O)=O)C=C3)=C3N2)=O)CN(C(CCCCC(N4CCC(C5=CC=C(N(C6C(NC(CC6)=O)=O)C(N7C)=O)C7=C5)CC4)=O)=O)CC[C@@H]8N1[C@H](C(N[C@H](COC9=CC(S(=O)(C)=O)=CC=C9)CCC(N)=O)=O)CC8	0.99 ñ 0.73	80
34	O=C1[C@@H](NC(C2=CC(C=C(C(P(O)(O)=O)=O)C=C3)=C3N2)=O)CN(C(CCCCC(N4CCN(C5=CC=C(N(C6C(NC(CC6)=O)=O)C(N7C)=O)C7=C5)CC4)=O)=O)CC[C@@H]8N1[C@H](C(N[C@H](COC9=CC(S(=O)(C)=O)=CC=C9)CCC(N)=O)=O)CC8	>5	30
35	O=P(O)(O)C(C(C=C1)=CC2=C1NC(C(N[C@H](C(N([C@H](C(N[C@H](COC3=CC(S(=O)(C)=O)=CC=C3)CCC(N)=O)=O)CC4)[C@H]4CC5)=O)CN5C(CCCCC(N(CC6)CCC6C7=C8N(N=C(C8=CC=C7)C9CCC(NC9=O)=O)C)=O)=O)=O)=C2)=O	0.63 ñ 0.45	80
36	O=P(O)(O)C(C(C=C1)=CC2=C1NC(C(N[C@H](C(N([C@H](C(N[C@H](COC3=CC(S(=O)(C)=O)=CC=C3)CCC(N)=O)=O)CC4)[C@H]4CC5)=O)CN5C(CCCCC(N(CC6)CCN6C7=C8N(N=C(C8=CC=C7)C9CCC(NC9=O)=O)C)=O)=O)=O)=C2)=O	0.81 ñ 0.50	75
37	O=P(O)(O)C(C(C=C1)=CC2=C1NC(C(N[C@H]3CN(C(CCCCC(N4CCC(C5=CC=C6C(C7CCC(NC7=O)=O)=NN(C6=C5)C)CC4)=O)=O)CC[C@@H]8N([C@H](C(N[C@H](COC9=CC(S(=O)(C)=O)=CC=C9)CCC(N)=O)=O)CC8)C3=O)=O)=C2)=O	1.4 ñ 0.67	75
38	O=P(O)(O)C(C(C=C1)=CC2=C1NC(C(N[C@H]3CN(C(CCCCC(N4CCN(C5=CC=C6C(C7CCC(NC7=O)=O)=NN(C6=C5)C)CC4)=O)=O)CC[C@@H]8N([C@H](C(N[C@H](COC9=CC(S(=O)(C)=O)=CC=C9)CCC(N)=O)=O)CC8)C3=O)=O)=C2)=O	>5	15
39	O=C1[C@@H](NC(C2=CC(C=C(C(P(O)(O)=O)=O)C=C3)=C3N2)=O)CN(C(CCCCC(N4CCN(C5=CC(F)=C(C6C(NC(CC6)=O)=O)C(F)=C5)CC4)=O)=O)CC[C@@H]7N1[C@H](C(N[C@H](COC8=CC(S(=O)(C)=O)=CC=C8)CCC(N)=O)=O)CC7	2.1 ñ 0.66	60
40	O=C1[C@@H](NC(C2=CC(C=C(C(P(O)(O)=O)=O)C=C3)=C3N2)=O)CN(C(CCCCC(N(CC4)CCN4C5=CC=C6C(N(CC6=C5)[C@H]7CCC(NC7=O)=O)=O)=O)=O)CC[C@@H]8N1[C@H](C(N[C@H](COC9=CC(S(=O)(C)=O)=CC=C9)CCC(N)=O)=O)CC8	3.0 ñ 1.5	50
